# Supplementary material for: Association of Mobile-Enhanced Remote Patient Monitoring with Blood Pressure Control in Hypertensive Patients with Comorbidities: A Multicenter Pre–Post Evaluation
Source: Diagnostics (Basel). 2026 Jan 12;16(2):244. doi: 10.3390/diagnostics16020244 (PMC12840447; doi:10.3390/diagnostics16020244)
Supplement: Supplementary file 1 [file diagnostics-16-00244-s001.zip]

Archive with 1 entries (1 files):
- diagnostics-4038704-supplementary.pdf
